# Supplementary material for: Six-fold over-representation of graduates from prestigious universities does not necessitate unmeritocratic selection in the faculty hiring process
Source: PLoS One. 2017 Oct 4;12(10):e0185900. doi: 10.1371/journal.pone.0185900 (PMC5627946; doi:10.1371/journal.pone.0185900)
Supplement: S1 File — This spreadsheet file contains the raw data for the analyses presented here. (XLSX) [file pone.0185900.s001.xlsx]

## Sheet: IFS Score
SID#	School Tier	Total IFS
1	1	0
2	1	0
3	1	0
4	1	1.974
5	1	48.897
6	1	3.994
7	1	0
8	1	47.676
9	1	15.671
10	1	0
11	1	0
12	1	14.328
13	1	9.776
14	1	6.18
15	1	2.537
16	1	0
17	1	13.971
18	1	111.978
19	1	0
20	1	3.384
21	1	6.178
22	1	11.347
23	1	0
24	1	94.085
25	1	113.981
26	1	18.104
27	1	39.216
28	1	10.405
29	1	0
30	1	0
31	1	15.114
32	1	16.305
33	1	0
34	1	13.439
35	1	28.058
36	1	0
37	1	0
38	1	0
39	1	12.181
40	1	0
41	1	20.55
42	1	24.142
43	1	0
44	1	47.129
45	1	0
46	1	0
47	1	0
48	1	0
49	1	0
50	1	0
51	1	1.098
52	1	15.23
53	1	3.393
54	1	44.415
55	1	2.549
56	1	0
57	1	0
58	1	4.267
59	1	0
60	1	234.115
61	1	8.998
62	1	0
63	1	0
64	1	0
65	1	0
66	1	8.489
67	1	0
68	1	0
69	1	3.383
70	1	0
71	1	7.372
72	1	0
73	1	0
74	1	7.49
75	1	9.004
76	1	0
77	1	0
78	1	40.852
79	1	0
80	1	0
81	1	0
82	1	0
83	1	0
84	1	0
85	1	0
86	1	0
87	1	0
88	1	1.567
89	1	0
90	1	51.732
91	1	2.446
92	1	6.357
93	1	0
94	1	21.102
95	1	1.707
96	1	9.88
97	1	123.237
98	1	49.206
99	1	8.607
100	1	0
101	1	7.87
102	1	21.596
103	1	129.527
104	1	9.571
105	1	10.99
106	1	19.574
107	1	7.372
108	1	12.211
109	1	9.674
110	1	0
111	1	0
112	1	0
113	1	0
114	1	54.287
115	1	8.227
116	1	92.53
117	1	3.234
118	1	20.425
119	1	2.56
120	1	121.237
121	1	5.279
122	1	27.541
123	1	13.711
124	1	0
125	1	0
126	1	108.518
127	1	20.414
128	1	0
129	1	3.2
130	1	5.794
131	1	7.104
132	1	20.346
133	1	0
134	1	1.182
135	1	32.471
136	1	0
137	1	16.387
138	1	5.202
139	1	4.786
140	1	27.364
141	1	0
142	1	3.89
143	1	57.803
144	1	5.618
145	1	1.6
146	1	18.899
147	1	34.78
148	1	68.3
149	1	0
150	1	0
151	1	3.352
152	1	10.025
153	1	0
154	1	0
155	1	0
156	1	0
157	1	0
158	1	0
159	1	0
160	1	0
161	1	0
162	1	5.064
163	1	131.589
164	1	22.257
165	1	10.583
166	1	0
167	1	0
168	1	32.899
169	1	49.052
170	1	16.696
171	1	0
172	1	1.621
173	1	0
174	1	0
175	1	0
176	1	3.949
177	1	0
178	1	2.909
179	1	19.348
180	1	0
181	1	0.429
182	1	0
183	1	46.485
184	1	0
185	1	0
186	1	0
187	1	0
188	1	0
189	1	0
190	1	0
191	1	0
192	1	4.299
193	1	0
194	1	0
195	1	0
196	1	0
197	1	4.237
198	1	0
199	1	32.8
200	1	13.716
201	1	12.059
202	1	0
203	1	0
204	1	13.219
205	1	0
206	1	0
207	1	50.351
208	1	29.284
209	1	0
210	1	0
211	1	14.666
212	1	5.929
213	1	0
214	1	0
215	1	0
216	1	0
217	1	0
218	1	9.747
219	1	9.552
220	1	0
221	1	0
222	1	0
223	1	0
224	1	0
225	1	0
226	1	0
227	1	0
228	1	16.095
229	1	35.512
230	1	0
231	1	0
232	1	0
233	1	0
234	1	37.611
235	1	0
236	1	0
237	1	0
238	1	0
239	1	33.272
240	1	89.985
241	1	0
242	1	5.28
243	1	0
244	1	0
245	1	7.589
246	1	0
247	1	0
248	1	12.402
249	1	0
250	1	0
251	1	0
252	1	0
253	1	0
254	1	0
255	1	0
256	1	0
257	1	91.011
258	1	51.538
259	1	0
260	1	108.532
261	1	2.393
262	1	0
263	1	0
264	1	16.095
265	1	27.19
266	1	0
267	1	61.211
268	1	0
269	1	24.43
270	1	0
271	1	0
272	1	2.025
273	1	51.26
274	1	0
275	1	0
276	1	22.439
277	1	0
278	1	0
279	1	0
280	1	0
281	1	6.344
282	1	4.362
283	1	0
284	1	0
285	1	0
286	1	21.43
287	1	0
288	1	8.748
289	1	0
290	1	0
291	1	25.769
292	1	0
293	1	106.849
294	1	19.065
295	1	0
296	1	15.248
297	1	304.637
298	1	50.576
299	1	0
300	1	0
301	1	33.074
302	1	0
303	1	0
304	1	0
305	1	41.456
306	1	48.422
307	1	0
308	1	31.24
309	1	0
310	1	0
311	1	50.653
312	1	0
313	1	0
314	1	0
315	1	0
316	1	0
317	1	0
318	1	0
319	1	0
320	1	0
321	1	4.63
322	1	0
323	1	23.901
324	1	0
325	1	0
326	1	0
327	1	0
328	1	9.674
329	1	10.255
330	1	0
331	1	0
332	1	0
333	1	90.654
334	1	0
335	1	23.275
336	1	0
337	1	4.63
338	1	6.344
339	1	0
340	1	175.455
341	1	0
342	1	0
343	1	13.439
344	1	0
345	1	0
346	1	16.018
347	1	14.339
348	1	0
349	1	3.006
350	1	118.542
351	1	0
352	1	0
353	1	0
354	1	0
355	1	0
356	1	0
357	1	0
358	1	0
359	1	12.067
360	1	0
361	1	0
362	1	0
363	1	0
364	1	3.234
365	1	0
366	1	0
367	1	0
368	1	16.095
369	1	0
370	1	0
371	1	0
372	1	63.859
373	1	0
374	1	0
375	1	0
376	1	0
377	1	0
378	1	18.095
379	1	41.916
380	1	0
381	1	15.054
382	1	23.049
383	1	0
384	1	15.534
385	1	0
386	1	0
387	1	0
388	1	0
389	1	0
390	1	0
391	1	0
392	1	37.205
393	1	0
394	1	0
395	1	0
396	1	0
397	1	0
398	1	0
399	1	0
400	1	0
401	1	7.498
402	1	4.049
403	1	6.603
404	1	61.921
405	1	7.318
406	1	65.322
407	1	0
408	1	0
409	1	0
410	1	0
411	1	0
412	1	0
413	1	6.459
414	1	0
415	1	0
416	1	0
417	1	0
418	1	69.771
419	1	34.225
420	1	0
421	1	0
422	1	0
423	1	0
424	1	13.842
425	1	0
426	1	7.048
427	1	0
428	1	0
429	1	0
430	1	1.913
431	1	0
432	1	14.063
433	1	21.965
434	1	0
435	1	0
436	1	4.085
437	1	0
438	1	12.295
439	1	0
440	1	0
441	1	0
442	1	20.035
443	1	0
444	1	37.91
445	1	20.701
446	1	11.601
447	1	12.244
448	1	11.858
449	1	0
450	1	0
451	1	16.624
452	1	0
453	1	6.344
454	1	0
455	1	0
456	1	7.54
457	1	0
458	1	14.968
459	1	0
460	1	0
461	1	0
462	1	9.726
463	1	4.02
464	1	0
465	1	0
466	1	0
467	1	11.372
468	1	1.503
469	1	82.347
470	1	0
471	1	0
472	1	25.8
473	1	21.42
474	1	0
475	1	0
476	1	0
477	1	0
478	1	16.146
479	1	29.225
480	1	0
481	1	0
482	1	0
483	1	2.853
484	1	33.611
485	1	0
486	1	0
487	1	25.789
488	1	0
489	1	25.573
490	1	0
491	1	0
492	1	0
493	1	0
494	1	0
495	1	10.808
496	1	6.344
497	1	3.61
498	1	2.264
499	1	54.781
500	1	0
501	1	0
502	1	0
503	1	0
504	1	0
505	1	0
506	1	6.517
507	1	12.256
508	1	16.977
509	1	23.693
510	1	0
511	1	0
512	1	0
513	1	0
514	1	9.77
515	1	0
516	1	20.454
517	1	0
518	1	0
519	1	7.748
520	1	10.993
521	1	0
522	1	69.408
523	1	0
524	1	0
525	1	22.539
526	1	12.899
527	1	0
528	1	0
529	1	0
530	1	0
531	1	26.235
532	1	0
533	1	22.883
534	1	0
535	1	2.368
536	1	0.748
537	1	5.47
538	1	14.843
539	1	0
540	1	15.952
541	1	21.078
542	1	0
543	1	0
544	1	22.144
545	1	0
546	1	15.143
547	1	40.403
548	1	0
549	1	0
550	1	0
551	1	0
552	1	0
553	1	0
554	1	0
555	1	0
556	1	0
557	1	0
558	1	4.162
559	1	0
560	1	20.902
561	1	15.05
562	1	5.58
563	1	0
564	1	17.73
565	1	5.27
566	1	0
567	1	23.31
568	1	58.05
569	1	80.4
570	1	4.43
571	1	5.05
572	1	0
573	1	0
574	1	0
575	1	0
576	1	7.37
577	1	0.83
578	1	7.37
579	1	6.14
580	1	33.69
581	1	76.6
582	1	4.43
583	1	0
584	1	0
585	1	37.27
586	1	13.12
587	1	0.78
588	1	3.18
589	1	0
590	1	0
591	1	6.34
592	1	6.34
593	1	5.03
594	1	48.9
595	1	21.38
596	1	13.55
597	1	0
598	1	0
599	1	28.59
600	1	16.17
601	1	0
602	1	0
603	1	7.35
604	1	0
605	1	6.17
606	1	0
607	1	0
608	2	0
609	2	17.432
610	2	17.311
611	2	0
612	2	7.048
613	2	3.234
614	2	0
615	2	9.936
616	2	6.056
617	2	12.205
618	2	0
619	2	0
620	2	0
621	2	0
622	2	47.336
623	2	0
624	2	0
625	2	4.544
626	2	7.33
627	2	0.853
628	2	0
629	2	7.326
630	2	0
631	2	10.265
632	2	5.663
633	2	0
634	2	0
635	2	0
636	2	0
637	2	0
638	2	15.83
639	2	0
640	2	0
641	2	0
642	2	0
643	2	4.443
644	2	0
645	2	2.166
646	2	3.848
647	2	15.229
648	2	0
649	2	0
650	2	12.33
651	2	3.665
652	2	0
653	2	0
654	2	6.19
655	2	1.309
656	2	0
657	2	0
658	2	0
659	2	0
660	2	0
661	2	0
662	2	0
663	2	3.234
664	2	0
665	2	37.173
666	2	0
667	2	0
668	2	0
669	2	0
670	2	0
671	2	0
672	2	0
673	2	8.762
674	2	0
675	2	0
676	2	0
677	2	0
678	2	0
679	2	0
680	2	5.794
681	2	1.316
682	2	0
683	2	0
684	2	0
685	2	0
686	2	0.842
687	2	0
688	2	8.003
689	2	0
690	2	0
691	2	6.713
692	2	0
693	2	0
694	2	0.833
695	2	1.69
696	2	0
697	2	0
698	2	0
699	2	0
700	2	4.098
701	2	3.7
702	2	0
703	2	2.069
704	2	0
705	2	0
706	2	0
707	2	0
708	2	0
709	2	0
710	2	0
711	2	0
712	2	0
713	2	0
714	2	0
715	2	0
716	2	0
717	2	0
718	2	0
719	2	0
720	2	0
721	2	0
722	2	3.234
723	2	0
724	2	11.542
725	2	0
726	2	69.419
727	2	0
728	2	0
729	2	1.503
730	2	0
731	2	6.357
732	2	2.968
733	2	0
734	2	0
735	2	0
736	2	0
737	2	20.892
738	2	0
739	2	0
740	2	0
741	2	0
742	2	0
743	2	0
744	2	0
745	2	0
746	2	1.503
747	2	0
748	2	0
749	2	6.289
750	2	6.342
751	2	0
752	2	7.292
753	2	10.408
754	2	1.484
755	2	0
756	2	0
757	2	0
758	2	0
759	2	19.245
760	2	0
761	2	0
762	2	0
763	2	0
764	2	0
765	2	55.03
766	2	0
767	2	0
768	2	0
769	2	1.214
770	2	5.202
771	2	0
772	2	0
773	2	0
774	2	0
775	2	0
776	2	2.736
777	2	1.951
778	2	0
779	2	0
780	2	0
781	2	0
782	2	0
783	2	0
784	2	2.909
785	2	0
786	2	0
787	2	0
788	2	0
789	2	0
790	2	0
791	2	3.234
792	2	0
793	2	0
794	2	0
795	2	5.476
796	2	0
797	2	0
798	2	0
799	2	0
800	2	0
801	2	0
802	2	3.728
803	2	1.088
804	2	0
805	2	0
806	2	0.84
807	2	0
808	2	0
809	2	0
810	2	0
811	2	0
812	2	0
813	2	0
814	2	0
815	2	1.951
816	2	2.764
817	2	0
818	2	0
819	2	4.958
820	2	5.379
821	2	2.467
822	2	0
823	2	3.416
824	2	0
825	2	0
826	2	39.82
827	2	5.435
828	2	0
829	2	30.912
830	2	55.169
831	2	0
832	2	0
833	2	2.697
834	2	0
835	2	16.142
836	2	0
837	2	19.032
838	2	0
839	2	0
840	2	14.756
841	2	19.519
842	2	12.422
843	2	0
844	2	0
845	2	0
846	2	75.323
847	2	0
848	2	0
849	2	53.637
850	2	0
851	2	0
852	2	0
853	2	0
854	2	0
855	2	0
856	2	18.079
857	2	20.847
858	2	3.606
859	2	0
860	2	0
861	2	0
862	2	0
863	2	0
864	2	0
865	2	0
866	2	0
867	2	0
868	2	34.381
869	2	0
870	2	8.285
871	2	0
872	2	1.668
873	2	6.042
874	2	0
875	2	0
876	2	0
877	2	0
878	2	0
879	2	0
880	2	0
881	2	0
882	2	0
883	2	0
884	2	0
885	2	0
886	2	0
887	2	0
888	2	0
889	2	53.084
890	2	0
891	2	0
892	2	7.483
893	2	30.05
894	2	0
895	2	0
896	2	0
897	2	0
898	2	0
899	2	0
900	2	0
901	2	0
902	2	0
903	2	8.074
904	2	0
905	2	0
906	2	3.505
907	2	2.52
908	2	0
909	2	7.597
910	2	0
911	2	0
912	2	0
913	2	48.349
914	2	0
915	2	0
916	2	0
917	2	0
918	2	0
919	2	0
920	2	0
921	2	0
922	2	0
923	2	0
924	2	10.21
925	2	33.818
926	2	0
927	2	6.139
928	2	0
929	2	16.525
930	2	19.627
931	2	0
932	2	64.234
933	2	0
934	2	0
935	2	0
936	2	78.533
937	2	0
938	2	0
939	2	0
940	2	3.955
941	2	9.545
942	2	70.737
943	2	7.33
944	2	6.692
945	2	0
946	2	7.034
947	2	0
948	2	0
949	2	18.567
950	2	0
951	2	0
952	2	14.977
953	2	5.473
954	2	0
955	2	0
956	2	0
957	2	48.287
958	2	0
959	2	0
960	2	0
961	2	0
962	2	3.252
963	2	10.369
964	2	0
965	2	0
966	2	10.976
967	2	20.749
968	2	29.957
969	2	9.546
970	2	3.694
971	2	4.944
972	2	2.382
973	2	0
974	2	0
975	2	0
976	2	6.298
977	2	0
978	2	0
979	2	45.005
980	2	14.231
981	2	0
982	2	0
983	2	46.268
984	2	0
985	2	0
986	2	0
987	2	8.307
988	2	0
989	2	17.132
990	2	6.743
991	2	0
992	2	0
993	2	2.032
994	2	0
995	2	16.166
996	2	1.879
997	2	6.378
998	2	0
999	2	1.853
1000	2	0
1001	2	0
1002	2	0
1003	2	3.395
1004	2	2.467
1005	2	0
1006	2	0
1007	2	2.909
1008	2	0.79
1009	2	2.083
1010	2	50.725
1011	2	22.527
1012	2	0
1013	2	61.115
1014	2	0
1015	2	150.87
1016	2	37.265
1017	2	0
1018	2	0
1019	2	13.152
1020	2	0
1021	2	0
1022	2	41.456
1023	2	24.803
1024	2	0
1025	2	0
1026	2	2.963
1027	2	3.923
1028	2	0
1029	2	49.034
1030	2	0
1031	2	0
1032	2	5.619
1033	2	0
1034	2	1.125
1035	2	0
1036	2	16.752
1037	2	0
1038	2	14.139
1039	2	1.717
1040	2	19.643
1041	2	4.949
1042	2	8.654
1043	2	6.071
1044	2	0
1045	2	0
1046	2	1.514
1047	2	0
1048	2	38.562
1049	2	66.765
1050	2	56.572
1051	2	0.694
1052	2	13.487
1053	2	26.721
1054	2	0
1055	2	10.678
1056	2	0
1057	2	5.603
1058	2	28.263
1059	2	0
1060	2	1.911
1061	2	0
1062	2	0
1063	2	37.144
1064	2	0
1065	2	0
1066	2	0
1067	2	30.827
1068	2	0
1069	2	0
1070	2	0
1071	2	0
1072	2	0
1073	2	0
1074	2	0
1075	2	4.77
1076	2	17.007
1077	2	25.273
1078	2	0
1079	2	1.879
1080	2	0
1081	2	0
1082	2	5.61
1083	2	0
1084	2	4.944
1085	2	0
1086	2	0
1087	2	0
1088	2	0
1089	2	22.97
1090	2	0
1091	2	7.721
1092	2	106.82
1093	2	0
1094	2	0
1095	2	0
1096	2	3.875
1097	2	0
1098	2	0
1099	2	0
1100	2	0
1101	2	3.229
1102	2	20.613
1103	2	0
1104	2	0
1105	2	0
1106	2	6.095
1107	2	0
1108	2	0
1109	2	11.602
1110	2	0
1111	2	2.56
1112	2	0
1113	2	0
1114	2	0
1115	2	0
1116	2	0
1117	2	15.233
1118	2	60.893
1119	2	2.086
1120	2	12.624
1121	2	3.369
1122	2	0
1123	2	3.383
1124	2	24.071
1125	2	0
1126	2	6.721
1127	2	0
1128	2	10.365
1129	2	7.08
1130	2	0
1131	2	0
1132	2	0
1133	2	0
1134	2	3.221
1135	2	76.465
1136	2	0
1137	2	13.613
1138	2	0
1139	2	0
1140	3	8.101
1141	3	28.532
1142	3	14.744
1143	3	78.897
1144	3	0
1145	3	0
1146	3	4.944
1147	3	66.572
1148	3	0
1149	3	0
1150	3	2.377
1151	3	11.894
1152	3	54.786
1153	3	0
1154	3	2.086
1155	3	83.125
1156	3	10.031
1157	3	0
1158	3	8.425
1159	3	0
1160	3	1.605
1161	3	4.951
1162	3	2.172
1163	3	0
1164	3	0
1165	3	17.454
1166	3	0
1167	3	0
1168	3	2.986
1169	3	19.32
1170	3	0
1171	3	28.766
1172	3	12.653
1173	3	4.63
1174	3	21.927
1175	3	0
1176	3	0
1177	3	2.698
1178	3	118.031
1179	3	0
1180	3	0
1181	3	3.518
1182	3	0
1183	3	0
1184	3	0
1185	3	0
1186	3	0
1187	3	0
1188	3	0
1189	3	0
1190	3	0
1191	3	38.953
1192	3	0
1193	3	16.715
1194	3	18.146
1195	3	2.56
1196	3	31.054
1197	3	23.563
1198	3	0
1199	3	0
1200	3	0
1201	3	0
1202	3	0
1203	3	0
1204	3	0
1205	3	5.704
1206	3	0
1207	3	0
1208	3	2.964
1209	3	0
1210	3	0
1211	3	2.561
1212	3	2.986
1213	3	16.008
1214	3	0
1215	3	0
1216	3	0
1217	3	0
1218	3	0
1219	3	5.018
1220	3	0
1221	3	0
1222	3	2.56
1223	3	0
1224	3	0
1225	3	1.395
1226	3	0
1227	3	3.038
1228	3	0
1229	3	0
1230	3	0
1231	3	0
1232	3	4.94
1233	3	0
1234	3	0
1235	3	0
1236	3	0
1237	3	0
1238	3	0
1239	3	0
1240	3	0
1241	3	0
1242	3	0
1243	3	0
1244	3	0
1245	3	0
1246	3	0
1247	3	0
1248	3	0
1249	3	0
1250	3	0.579
1251	3	0
1252	3	0
1253	3	0
1254	3	0
1255	3	0
1256	3	0
1257	3	0
1258	3	0
1259	3	14.756
1260	3	0
1261	3	0
1262	3	0
1263	3	1.395
1264	3	0
1265	3	0
1266	3	0
1267	3	0
1268	3	0
1269	3	2.02
1270	3	0
1271	3	0
1272	3	0
1273	3	0
1274	3	0
1275	3	0
1276	3	0
1277	3	0
1278	3	0
1279	3	0
1280	3	0
1281	3	2.565
1282	3	0
1283	3	0
1284	3	0
1285	3	2.138
1286	3	0
1287	3	0
1288	3	5.789
1289	3	7.267
1290	3	0
1291	3	0
1292	3	5.722
1293	3	9.546
1294	3	1.68
1295	3	0
1296	3	0
1297	3	4.552
1298	3	2.186
1299	3	0
1300	3	0
1301	3	2.777
1302	3	0
1303	3	4.141
1304	3	1.441
1305	3	0
1306	3	0
1307	3	0
1308	3	0
1309	3	0
1310	3	0
1311	3	0
1312	3	0
1313	3	0
1314	3	3.022
1315	3	0
1316	3	0
1317	3	0
1318	3	0
1319	3	0
1320	3	0
1321	3	0
1322	3	0
1323	3	0
1324	3	0
1325	3	19.683
1326	3	0
1327	3	0
1328	3	0
1329	3	0
1330	3	4.786
1331	3	0
1332	3	0
1333	3	3.363
1334	3	0
1335	3	0
1336	3	0
1337	3	3.038
1338	3	0
1339	3	6.954
1340	3	1.95
1341	3	0
1342	3	0
1343	3	0
1344	3	20.72
1345	3	47.24
1346	3	11.63
1347	3	0
1348	3	39.29
1349	3	0
1350	3	14.63
1351	3	13.94
1352	3	0
1353	3	31.3
1354	3	12.13
1355	3	11.56
1356	3	14.08
1357	3	0
1358	3	7.15
1359	3	0
1360	3	4.94
1361	3	0
1362	3	13.09
1363	3	36.59
1364	3	3.08
1365	3	0
1366	3	4.94
1367	3	0
1368	3	9.57
1369	3	5.15
1370	3	2.89
1371	3	21.25
1372	3	11.6
1373	3	0
1374	3	0
1375	3	28.97
1376	3	0
1377	3	3.12
1378	3	0
1379	3	7.15
1380	3	12.73
1381	3	0
1382	3	18.31
1383	3	13.35
1384	3	37.13
1385	3	2.39
1386	3	7.23
1387	3	2.75
1388	3	0
1389	3	5.21
1390	3	25.63
1391	3	4.31
1392	3	0
1393	3	25.64
1394	3	1.37
1395	3	0
1396	3	0
1397	3	0
1398	3	27.43
1399	3	22.94
1400	3	0
1401	3	96.17
1402	3	0
1403	3	9.67
1404	3	14.83
1405	3	0
1406	3	0.91
1407	3	3.23
1408	3	7.61
1409	3	0
1410	3	32.35
1411	3	13.23
1412	3	0
1413	3	0
1414	3	0
1415	3	0
1416	3	11.52
1417	3	12.75
1418	3	29.28
1419	3	0
1420	3	5.99
1421	3	0
1422	3	6.36
1423	3	8.23
1424	3	0
1425	3	3.54
1426	3	15.97
1427	3	0
1428	3	0
1429	3	4.02
1430	3	0
1431	3	42.87
1432	3	32.9
1433	3	21.79
1434	3	11.27
1435	3	0
1436	3	27.14
1437	3	0
1438	3	18.31
1439	3	10.62
1440	3	0
1441	3	23.19
1442	3	0
1443	3	5.47
1444	3	4.14
1445	3	0
1446	3	5.8
1447	3	0
1448	3	4.8
1449	3	13.51
1450	3	65.32
1451	3	0
1452	3	0
1453	3	0
1454	3	0
1455	3	0
1456	3	0
1457	3	0
1458	3	34.7
1459	3	2.67
1460	3	0
1461	3	0
1462	3	0
1463	3	0
1464	3	0
1465	3	95.31
1466	3	0
1467	3	0
1468	3	0
1469	3	1.59
1470	3	0
1471	3	0
1472	3	13.82
1473	3	14.21
1474	3	31.93
1475	3	2.73
1476	3	2.04
1477	3	0
1478	3	0
1479	3	0
1480	3	0
1481	3	6.79
1482	3	6.83
1483	3	45.98
1484	3	7.85
1485	3	0
1486	3	0
1487	3	76.45
1488	3	2.73
1489	3	0
1490	3	0
1491	3	0
1492	3	0
1493	3	0
1494	3	0
1495	3	1.44
1496	3	0
1497	3	44.1
1498	3	0
1499	3	10.81
1500	3	0
1501	3	7.37
1502	3	4.94
1503	3	0
1504	3	3.35
1505	3	0
1506	3	0
1507	3	0
1508	3	5.031
1509	3	0
1510	3	0
1511	3	2.478
1512	3	0
1513	3	3.234
1514	3	0
1515	3	4.956
1516	3	4.956
1517	3	0
1518	3	0
1519	3	0
1520	3	0
1521	3	0
1522	3	7.595
1523	3	0
1524	3	13.221
1525	3	4.786
1526	3	0
1527	3	0
1528	3	6.565
1529	3	0
1530	3	0
1531	3	0
1532	3	0
1533	3	2.393
1534	3	24.25
1535	3	0
1536	3	0
1537	3	0
1538	3	0
1539	3	4.786
1540	3	3.383
1541	3	0
1542	3	0
1543	3	0
1544	3	4.786
1545	3	0
1546	3	0
1547	3	6.161
1548	3	2.168
1549	3	0
1550	3	0
1551	3	0
1552	3	0
1553	3	4.92
1554	3	0
1555	3	2.35
1556	3	0
1557	3	0
1558	3	0
1559	3	0
1560	3	0
1561	3	0
1562	3	2.843
1563	3	0
1564	3	0
1565	3	27.442
1566	3	0
1567	3	23.919
1568	3	0
1569	3	0
1570	3	20.771
1571	3	9.756
1572	3	0
1573	3	0
1574	3	0
1575	3	0
1576	3	4.037
1577	3	0
1578	3	3.27
1579	3	0
1580	3	13.55
1581	3	4.786
1582	3	0
1583	3	0
1584	3	0
1585	3	5.405
1586	3	0
1587	3	0
1588	3	0
1589	3	0
1590	3	0
1591	3	0
1592	3	0
1593	3	3.524
1594	3	0
1595	3	0
1596	3	0
1597	3	0
1598	3	0
1599	3	0
1600	3	0
1601	3	0
1602	3	0
1603	3	0
1604	3	0
1605	3	0
1606	3	0
1607	3	0.579
1608	3	21.005
1609	3	0
1610	3	0
1611	3	0
1612	3	0
1613	3	5.387
1614	3	0
1615	3	0
1616	3	15.05
1617	3	5.58
1618	3	0
1619	3	17.73
1620	3	5.27
1621	3	0
1622	3	23.31
1623	3	58.05
1624	3	80.4
1625	3	4.43
1626	3	5.05
1627	3	0
1628	3	0
1629	3	0
1630	3	0
1631	3	7.37
1632	3	0.83
1633	3	7.37
1634	3	6.14
1635	3	33.69
1636	3	76.6
1637	3	4.43
1638	3	0
1639	3	0
1640	3	15.955
1641	3	0
1642	3	0
1643	3	0
1644	3	0
1645	3	2.561
1646	3	0
1647	3	0
1648	3	0
1649	3	6.577
1650	3	0
1651	3	28.62
1652	3	0
1653	3	0
1654	3	9.647
1655	3	6.94
1656	3	0
1657	3	0
1658	3	10.429
1659	3	0
1660	3	80.643
1661	3	1.293
1662	3	13.276
1663	3	0
1664	3	0
1665	3	3.356
1666	3	9.571
1667	3	0
1668	3	20.675
1669	3	16.1
1670	3	42.692
1671	3	0
1672	3	5.5
1673	3	0
1674	3	0
1675	3	0
1676	3	0
1677	3	1.899
1678	3	0
1679	3	0
1680	3	0
1681	3	0
1682	3	0
1683	3	3.16
1684	3	49.589
1685	3	13.3
1686	3	0
1687	3	0
1688	3	52.82
1689	3	0
1690	3	0
1691	3	0
1692	3	4.29
1693	3	0
1694	3	19.61
1695	3	27.2
1696	3	4.948
1697	3	0
1698	3	0
1699	3	1.63
1700	3	0
1701	3	0
1702	3	0
1703	3	40.873
1704	3	0
1705	3	0
1706	3	15.45
1707	3	0
1708	3	8.811
1709	3	0
1710	3	0
1711	3	4.94
1712	3	0
1713	3	34.003
1714	3	3.88
1715	3	0
1716	3	37.69
1717	3	0
1718	3	0
1719	3	13.3
1720	3	0
1721	3	0
1722	3	0
1723	3	0
1724	3	0
1725	3	4.43
1726	3	0
1727	3	5.76
1728	3	0
1729	3	0
1730	3	0
1731	3	0
1732	3	0
1733	3	0
1734	3	0
1735	3	0
1736	3	0
1737	3	0
1738	3	0
1739	3	0
1740	3	0
1741	3	62.12
1742	3	0
1743	3	0
1744	3	0
1745	3	0
1746	3	3.78
1747	3	63.88
1748	3	0
1749	3	0
1750	3	6.299
1751	3	0
1752	3	18.898
1753	3	0
1754	3	0
1755	3	0
1756	3	0
1757	3	26.043
1758	3	0
1759	3	0
1760	3	0
1761	3	0
1762	3	8.784
1763	3	0
1764	3	8.702
1765	3	0
1766	3	3.174
1767	3	0
1768	3	0
1769	3	5.745
1770	3	0
1771	3	0
1772	3	0
1773	3	0
1774	3	0
1775	3	0
1776	3	0
1777	3	0
1778	3	0
1779	3	0
1780	3	5.452
1781	3	0
1782	3	3.657
1783	3	0
1784	3	0
1785	3	0
1786	3	0
1787	3	0
1788	3	3.213
1789	3	0
1790	3	0
1791	3	0
1792	3	2.042
1793	3	0
1794	3	0
1795	3	0
1796	3	0
1797	3	0
1798	3	0
1799	3	0
1800	3	0
1801	3	0
1802	3	0
1803	3	0
1804	3	0
1805	3	0
1806	3	0
1807	3	0
1808	3	0
1809	3	0
1810	3	0
1811	3	0
1812	3	0
1813	3	0
1814	3	0
1815	3	0
1816	3	0
1817	3	3.21
1818	3	0
1819	3	0
1820	3	0
1821	3	0
1822	3	0
1823	3	0
1824	3	0
1825	3	0
1826	3	7.972
1827	3	2.393
1828	3	0
1829	3	0
1830	3	0
1831	3	0
1832	3	1.562
1833	3	0
1834	3	0
1835	3	2.56
1836	3	0
1837	3	3.028
1838	3	0
1839	3	0
1840	3	0
1841	3	0
1842	3	0
1843	3	0
1844	3	2.781
1845	3	0
1846	3	0
1847	3	0
1848	3	0
1849	3	0
1850	3	0
1851	3	0
1852	3	3.238
1853	3	0
1854	3	0
1855	3	0
1856	3	0
1857	3	0
1858	3	0
1859	3	3.072
1860	3	4.061
1861	3	0
1862	3	0
1863	3	5.085
1864	3	0
1865	3	0
1866	3	6.837
1867	3	0
1868	3	0
1869	3	0
1870	3	0
1871	3	0

## Sheet: Probabilty of Hire
	Hires / year	Graduates / year
Cornell	0.6	7.4
Johns Hopkins	0.8	4.8
Harvard	1	72
Lehigh University	0.6	3
University of Florida	1.2	15.8
University of Maryland	2.4	17.2
Clemson University	1	8.2
BYU-Provo	5.8	12.4
Virginia Tech	0.8	21.2
Michigan State University	4	21.2
Southern Methodist University	0.8	3.6
Rice	0.6	31
FSU	2.2	162
U of Arizona	1.4	16.2
UW madison	0.8	81
UCR	1.6	18.6
Utah	2.8	72
Colorado state university	1	23.6
UCLA	3	39.8
U of New Mexico	1	15.6
Northwestern	0.6	16
Fordham	1.5	20
	total hires	total grads	p(hire|grad)
	35.5	682.6	0.052007
